# Supplementary material for: The Positive Effect of 6-Gingerol on High-Fat Diet and Streptozotocin-Induced Prediabetic Mice: Potential Pathways and Underlying Mechanisms
Source: Nutrients. 2023 Feb 6;15(4):824. doi: 10.3390/nu15040824 (PMC9968036; doi:10.3390/nu15040824)
Supplement: Supplementary file 1 [file nutrients-15-00824-s001.zip]

Archive with 1 entries (1 files):
- nutrients-2177237-supplementary.pdf
